# Supplementary material for: Gepants for Acute and Preventive Migraine Treatment: A Narrative Review
Source: Brain Sci. 2022 Nov 24;12(12):1612. doi: 10.3390/brainsci12121612 (PMC9775271; doi:10.3390/brainsci12121612)
Supplement: Supplementary file 1 [file brainsci-12-01612-s001.zip]

Archive with 1 entries (1 files):
- brainsci-2017558-supplementary.pdf
